# Supplementary material for: Arsenic-Induced PPARγ, with the Coordinated Action of p62, Inhibits Apoptosis and Necroptosis and Activates the DNA Damage Response in A549 Lung Cancer Cells, Leading to Carcinogenesis
Source: Cells. 2026 Apr 8;15(8):659. doi: 10.3390/cells15080659 (PMC13115141; doi:10.3390/cells15080659)
Supplement: Supplementary file 1 [file cells-15-00659-s001.zip]

Archive with 1 entries (1 files):
- cells-4230290-supplementary.pptx
